# Supplementary material for: HIBRID: histology-based risk-stratification with deep learning and ctDNA in colorectal cancer
Source: Nat Commun. 2025 Aug 14;16:7561. doi: 10.1038/s41467-025-62910-8 (PMC12354865; doi:10.1038/s41467-025-62910-8)
Supplement: Supplementary file 4 — Source Data [file 41467_2025_62910_MOESM4_ESM.xlsx]

## Sheet: Fig2A
Fig 2A
Time (Months)	DL High-Risk (At risk)	DL High-Risk (Events)	DL Low-Risk (At risk)	DL Low-Risk (Events)
0	304	0	1100	0
6	244	60	1010	90
12	189	101	872	169
18	138	121	693	210
24	69	129	371	230
30	39	130	193	238
36	9	130	48	241
Hazard Ratio 2.31 (1.86–2.86), p = 2.86E-15

## Sheet: Fig2B
Fig 2B
Time (Months)	MRD-Positive (At risk)	MRD-Positive (Events)	MRD-Negative (At risk)	MRD-Negative (Events)
0	239	0	1165	0
6	127	112	1127	38
12	73	163	988	107
18	49	182	782	149
24	28	186	412	173
30	12	188	220	180
36	2	190	55	181
Hazard Ratio 10.34 (8.4–12.72), p = 2.86E-15

## Sheet: Fig2C
Fig 2C
Variable	Category	n	HR	95% CI	p-value
MRD	Negative	1002
MRD	Positive	196	13.17	10.4–18.06	<0.005
ACT	Yes	573
ACT	No	625	3.36	2.54–4.46	<0.005
MSI-status	MSI	109
MSI-status	MSS	1089	2.77	1.22-6.29	0.01
M-stage	M0	1109
M-Stage	M1	89	2.34	1.7-3.23	<0.005
N-Stage	N0	513
N-Stage	N1-2	685	2.33	1.72-3.16	<0.005
pT-Stage	pT1–pT2	55
pT-Stage	pT3–pT4	1143	1.53	0.8-2.89	0.2
DL-Risk	Low-Risk	1001
DL-Risk	High-Risk	197	1.3	0.99-1.72	0.06
Gender	Female	560
Gender	Male	638	1.05	0.82-1.34	0.7
Age	<=70	679
Age	>70	519	0.79	0.62-1.01	0.06

## Sheet: Fig2D
Fig 2D
Time (Months)	Double Low Risk (At risk)	Double Low Risk (Events)	Either High Risk (At risk)	Either High Risk (Events)	Double High Risk (At risk)	Double High Risk (Events)
0	942	0	381	0	81	0
6	917	25	303	78	34	47
12	818	68	224	140	19	62
18	651	101	173	157	7	73
24	345	118	93	167	2	74
30	183	124	47	170	2	74
36	46	125	11	172	0	74
p-values: Double Low-Risk vs others = 1.286323e-70 ; Either High-Risk vs others = 4.591029e-26 ; Double High-Risk vs others = 8.665785e-92

## Sheet: Fig3A
Fig 3A
Time (Months)	DL High-Risk (At risk)	DL High-Risk (Events)	DL Low-Risk (At risk)	DL Low-Risk (Events)
0	81	0	158	0
6	34	47	93	65
12	19	62	54	101
18	7	73	42	109
24	2	74	26	112
30	2	74	10	114
36	0	74	2	116
Hazard Ratio 1.58 (1.18–2.13), p = 0.00206

## Sheet: Fig3B
Fig 3B
Time (Months)	DL High-Risk (At risk)	DL High-Risk (Events)	DL Low-Risk (At risk)	DL Low-Risk (Events)
0	223	0	942	0
6	210	13	917	25
12	170	39	818	68
18	131	48	651	101
24	67	55	345	118
30	37	56	183	124
36	9	56	46	125
Hazard Ratio 2.1 (1.53–2.87), p = 2.53E-06

## Sheet: Fig3C
Fig 3C
Time (Months)	DL High-Risk (At risk)	DL High-Risk (Events)	DL Low-Risk (At risk)	DL Low-Risk (Events)
0	98	0	60	0
6	83	15	10	50
12	50	47	4	54
18	38	55	4	54
24	24	58	2	54
30	9	59	1	55
36	2	60	0	56
Hazard Ratio 0.2 (0.13–0.28), p = 5.97E-20

## Sheet: Fig3D
Fig 3D
Time (Months)	DL High-Risk (At risk)	DL High-Risk (Events)	DL Low-Risk (At risk)	DL Low-Risk (Events)
0	394	0	548	0
6	392	2	525	23
12	352	22	466	46
18	288	38	363	63
24	149	46	196	72
30	80	51	103	73
36	21	51	25	74
Hazard Ratio 0.92 (0.64–1.31), p = 0.64

## Sheet: Fig3E
Fig 3E
Time (Months)	DL High-Risk (At risk)	DL High-Risk (Events)	DL Low-Risk (At risk)	DL Low-Risk (Events)
0	43	0	38	0
6	30	13	29	34
12	17	26	22	36
18	7	35	16	38
24	2	36	13	38
30	2	36	9	38
36	0	36	7	38
Hazard Ratio 0.25 (0.16–0.42), p = 9.19E-09

## Sheet: Fig3F
Fig 3F
Time (Months)	DL High-Risk (At risk)	DL High-Risk (Events)	DL Low-Risk (At risk)	DL Low-Risk (Events)
0	129	0	129	0
6	118	2	118	11
12	93	11	93	28
18	68	13	68	35
24	36	15	36	40
30	18	16	18	40
36	5	16	5	40
Hazard Ratio 0.49 (0.27–0.87), p = 0.01

[truncated: 3 more sheets: FigS2C, FigS2D, FigS3]
